# Supplementary material for: Integration of miRNA:mRNA Co-Expression Revealed Crucial Mechanisms Modulated in Immunogenic Cancer Cell Death
Source: Biomedicines. 2022 Aug 5;10(8):1896. doi: 10.3390/biomedicines10081896 (PMC9405340; doi:10.3390/biomedicines10081896)
Supplement: Supplementary file 1 [file biomedicines-10-01896-s001.zip]

Archive with 1 entries (1 files):
- biomedicines-1774098-supplementary.pdf
